# Supplementary material for: Antioxidant and Antitumor Potential of Micropropagated Balkan Endemic Sideritis scardica Griseb
Source: Plants (Basel). 2023 Nov 21;12(23):3924. doi: 10.3390/plants12233924 (PMC10707862; doi:10.3390/plants12233924)
Supplement: Supplementary file 1 [file plants-12-03924-s001.zip]

Archive with 1 entries (1 files):
- plants-2720273-supplementary.pdf
